# Supplementary material for: Upregulated LIMD1 alleviates pressure overload-induced cardiac hypertrophy via inhibits YAP1/AKT/GSK3β signaling
Source: PLoS One. 2025 Feb 12;20(2):e0316149. doi: 10.1371/journal.pone.0316149 (PMC11819601; doi:10.1371/journal.pone.0316149)
Supplement: S2 Data — (XLSX) [file pone.0316149.s003.xlsx]

## Sheet: fig.1
	CTL	TAC				PBS	AngII
	1.09	1.58				0.91	1.72
Prx5 protein/GAPDH (fold)	0.91	1.71			Prx5 protein/GAPDH (fold)	0.98	1.69
	0.86	1.66				1.05	1.53
	1.06	1.79				1.08	1.85

## Sheet: fig.2
	CTL+AAV9-GFP	CTL+AAV9-LIMD1	TAC+AAV9-GFP	TAC+AAV9-LIMD1				CTL+AAV9-GFP	CTL+AAV9-LIMD1	TAC+AAV9-GFP	TAC+AAV9-LIMD1
	7.25	7.85	10.84	8.95				75	79	41	65
	7.95	7.72	11.49	9.23				71	75	35	69
HW/TL (mg/mm)	8.16	7.96	11.3	9.51			LVEF (%)	79	71	46	77
	7.11	7.31	9.91	9.08				76	72	42	71
	7.78	8.13	11.98	8.82				80	77	38	68
	CTL+AAV9-GFP	CTL+AAV9-LIMD1	TAC+AAV9-GFP	TAC+AAV9-LIMD1
	3.59	4.05	5.53	4.41
	4.11	4.19	5.23	4.37				CTL+AAV9-GFP	CTL+AAV9-LIMD1	TAC+AAV9-GFP	TAC+AAV9-LIMD1
HW/BW (mg/g)	3.85	3.91	5.19	4.28				42	34	22	37
	3.76	3.85	5.47	3.92				39	38	25	40
	4.05	3.72	5.29	3.89			LVFS (%)	45	36	23	38
	3.62	3.53	5.68	4.12				35	42	27	33
								37	40	20	36
	CTL+AAV9-GFP	CTL+AAV9-LIMD1	TAC+AAV9-GFP	TAC+AAV9-LIMD1
	3.23	3.13	4.21	3.35
	3.17	3.26	4.53	3.09
LVEDD (mm)	3.39	3.12	4.49	3.17
	3.09	3.18	4.38	3.02
	3.11	3.06	4.32	3.11
	CTL+AAV9-GFP	CTL+AAV9-LIMD1	TAC+AAV9-GFP	TAC+AAV9-LIMD1
	1.89	2.08	3.21	1.87
	1.985	1.98	3.35	2.09
LVESD (mm)	2.11	1.92	2.98	2.15
	1.75	1.89	2.87	2.24
	1.91	2.1	3.05	2.32

## Sheet: fig.3
	CTL+AAV9-GFP	CTL+AAV9-LIMD1	TAC+AAV9-GFP	TAC+AAV9-LIMD1				CTL+AAV9-GFP	CTL+AAV9-LIMD1	TAC+AAV9-GFP	TAC+AAV9-LIMD1
	0.91	0.97	3.21	1.37				6.85	7.55	19.5	8.5
	0.89	0.88	2.88	1.41				8.11	8.61	18.2	8.1
Cross-sectional area (fold)	1.06	0.91	2.91	1.25			Fibrotic area (%)	9.65	8.32	17.8	8.6
	1.02	1.05	3.11	1.33				7.72	7.65	20.5	9.8
	0.96	1.03	3.05	1.61				6.63	7.18	22.3	10.1
	CTL+AAV9-GFP	CTL+AAV9-LIMD1	TAC+AAV9-GFP	TAC+AAV9-LIMD1				CTL+AAV9-GFP	CTL+AAV9-LIMD1	TAC+AAV9-GFP	TAC+AAV9-LIMD1
	0.92	1.05	2.35	1.51				0.91	1.08	3.15	1.25
ANP mRNA (fold)	1.02	0.92	2.11	1.28			CTGF mRNA (fold)	0.98	1.05	3.08	1.33
	0.95	0.89	2.48	1.46				1.03	0.98	3.22	1.18
	1.07	1.08	2.06	1.32				1.05	0.91	3.38	1.42
	CTL+AAV9-GFP	CTL+AAV9-LIMD1	TAC+AAV9-GFP	TAC+AAV9-LIMD1				CTL+AAV9-GFP	CTL+AAV9-LIMD1	TAC+AAV9-GFP	TAC+AAV9-LIMD1
	0.89	1.08	2.75	1.81				1.05	1.06	3.11	1.58
BNP mRNA (fold)	1.02	0.98	2.62	1.38			TGF-β mRNA (fold)	0.92	0.93	3.01	1.44
	1.07	0.91	2.88	1.52				0.98	0.91	3.29	1.31
	0.92	1.02	3.01	1.61				1.02	1.03	3.18	1.52

## Sheet: fig.4
	CTL+AAV9-GFP	CTL+AAV9-LIMD1	TAC+AAV9-GFP	TAC+AAV9-LIMD1
	0.91	1.06	3.22	1.29
p-AKT/AKT	0.89	1.02	3.01	1.25
protein expression (fold)	1.05	0.98	2.89	1.18
	1.07	0.92	2.93	1.32
	CTL+AAV9-GFP	CTL+AAV9-LIMD1	TAC+AAV9-GFP	TAC+AAV9-LIMD1
	0.89	0.91	1.79	1.15
p-GSK3β/GSK3β	0.95	0.95	1.71	1.08
protein expression (fold)	1.03	1.03	1.66	1.21
	1.06	1.05	1.82	1.03
	CTL+AAV9-GFP	CTL+AAV9-LIMD1	TAC+AAV9-GFP	TAC+AAV9-LIMD1
	1.02	1.07	0.23	0.89
p-YAP1/YAP1	0.91	0.98	0.31	0.95
protein expression (fold)	0.89	0.88	0.28	0.81
	1.09	0.91	0.25	0.76

## Sheet: fig.5
	1	2	3	4	5	6	7	8
	0.98	1.69	1.12	2.71	1.02	1.14	3.15	3.41
	0.97	1.65	1.26	2.51	1.21	1.08	3.52	3.22
ANP mRNA (fold)	0.93	1.81	1.17	2.56	1.14	1.12	3.43	3.54
	1.03	1.72	1.22	2.67	1.09	1.06	3.19	3.46
	1.04	1.91	1.08	2.63	1.18	1.18	3.46	3.51
	1	2	3	4	5	6	7	8
	0.97	1.76	1.08	2.41	1.09	1.08	2.77	2.75
BNP mRNA (fold)	1.05	1.61	1.14	2.09	1.03	1.17	2.83	2.88
	1.95	1.53	1.02	2.22	1.14	1.13	2.92	2.72
	1.07	1.72	1.05	2.35	1.16	1.01	2.73	2.83
	1.02	1.65	1.06	2.18	1.12	1.15	2.81	2.81
	1	2	3	4	5	6	7	8
	0.92	2.94	1.25	3.45	1.06	1.05	4.11	4.08
	1.05	2.87	1.14	3.31	1.09	1.06	3.97	4.02
Cross-sectional area (fold)	0.98	2.76	1.12	3.34	1.13	1.03	4.23	4.15
	1.04	2.71	1.19	3.27	1.01	1.02	4.05	4.04
	0.97	2.92	1.23	3.42	1.03	1.08	4.15	4.01
